# Supplementary material for: Deciphering the Multi-Target Mechanisms of Sheshang Jiedu Decoction Against Snake Envenomation-Induced Acute Hepatic Dysfunction: An Integrated Multi-Omics Study
Source: Pharmaceuticals (Basel). 2026 Jul 7;19(7):1050. doi: 10.3390/ph19071050 (PMC13415146; doi:10.3390/ph19071050)
Supplement: Supplementary file 1 [file pharmaceuticals-19-01050-s001.zip]

Archive with 3 entries (3 files):
- supplementary Figure S1A.tif
- supplementary Figure S2A.tif
- supplementary Figure S3A.tif
